# Supplementary material for: Severe Acute Respiratory Syndrome Coronavirus 2 (SARS-CoV-2) Exhibits High Predicted Binding Affinity to ACE2 from Lagomorphs (Rabbits and Pikas)
Source: Animals (Basel). 2020 Aug 20;10(9):1460. doi: 10.3390/ani10091460 (PMC7552617; doi:10.3390/ani10091460)
Supplement: Supplementary file 1 [file animals-10-01460-s001.zip]

Archive with 3 entries (3 files):
- Manuscript_v2_Supplementary fles/Supplementary Figure S1.pdf
- Manuscript_v2_Supplementary fles/Supplementary Table S1.pdf
- Manuscript_v2_Supplementary fles/Supplementary Table S2.pdf
